# Supplementary material for: MiCas9 increases large size gene knock-in rates and reduces undesirable on-target and off-target indel edits
Source: Nat Commun. 2020 Nov 27;11:6082. doi: 10.1038/s41467-020-19842-2 (PMC7695827; doi:10.1038/s41467-020-19842-2)
Supplement: Supplementary file 4 — Source Data [file 41467_2020_19842_MOESM4_ESM.xlsx]

## Sheet: Figure 2a
Figure 2a
		nuclease	sp	sp	sp		mi	mi	mi
	Plasmid	Fibroblast	1.26	1.13	1.17		2.88	2.6	3.3
		Airway epithelial cell (AEC)	0.76	0.69	0.7		1.68	1.38	1.4
		hiPS	0.57	0.58	0.48		1.3	1.01	1.16
	RNP	fibroblast	9.59	10.11	9.2		15.91	15.22	11.34
		Jurkat	12.5	11.2	6.39		35.4	37.9	17.7

## Sheet: Figure 2b
Figure 2b
		Nuclease	sp	sp	sp		mi	mi	mi
		%GFP+	1.55	1.7	1.42		3.1	2.43	3.4
			HE	HE	HE		GE	GE	GE
			2.6	2.88	2.4		2.71	3.37	2.6

## Sheet: Figure 2c
Figure 2c			GE	HE	mi	sp
			20.37	12.01	6.39	18.88
			20.06	12.53	5.54	18.57
			19.31	11.96	5.44	18.43

## Sheet: Figure 3a
Figure 3a		off-target 1		mi	sp
				4.72	32.56
				2.61	35.39
				2.58	36.14
		on-target		12.79	39.18
				7.02	59.01
				4.55	48.79

## Sheet: Figure 3b
Figure 3b		off-target 1		5.33	25.5
				3.69	23.44
				4.02	26.49
		on-target		11.91	59.26
				7.24	38.91
				10.16	42.28

## Sheet: Figure 3c
Figure 3c			sp	sp	sp	mi	mi	mi	hy	hy	hy	hi	hi	hi	he	he	he	ge	ge	ge
		OT1	24	23	31.04	3.3	2	3	4.69	3.37	5.52	6.17	3.99	3	13.6	11	14.49	30.7	18.3	16.66
		OT2	29	18	13	5.3	8	8	11.6	6.55	14.01	12	9.02	8.01	16.1	16.2	13.03	11.8	11.5	12.99
		OT3	8.1	8	10	0.8	0	0	0.38	0.12	0.11	0.5	0.1	0.1	1.7	2.3	2.1	5.4	13	6
		OT4	14	9.7	12	4.31	4.2	5.86	3.7	3.91	6.16	4.8	3.6	5.84	5.4	5.9	12.02	13	17	12.91
		OT5	5.2	6.8	4.8	4.07	3.4	1.31	3.97	3.32	2.09	3.4	3.7	0.72	3.9	4.1	2.66	5.7	6.2	10.82
		OT6	4.1	1.9	1.6	0.41	0.5	0	0.36	0.22	0	0.3	0.2	0.43	0.5	4.1	2.76	0.2	2.8	2.77
		OT7	2.5	1.8	1.2	0.2	0	0	0.1	0.16	0	0.1	0.1	0.2	0.4	0.5	0.2	0.2	2	2.7
		OT8	0.8	0.7	0.11	0	0.2	0	0.16	0.15	0	0.2	0.2	0	0.9	0.6	1.84	2.7	2.4	3.41
		OT9	0.4	0.8	0	0.2	0	0	0.25	0.21	0	0.2	0.3	0	0.8	0.4	0	2	1.5	0

## Sheet: Figure 3d
Figure 3d			sp	sp	sp	mi	mi	mi	hy	hy	hy	hi	hi	hi	he	he	he	ge	ge	ge
		OT1	21.6	28	26	4	5.3	7.2	12.7	25.65	13.03	11	22.6	13.46	33	32.6	20.9	20	49	19
		OT2	4.84	2.4	10.37	0.5	0.4		0.47	0.05	0.86	0.36	0.03	1.12	5.8	1.98	2	1.2	1.69	6.99
		OT3	4.49	2.5	2.2	0.2	0.2	0.1	0.16	0	0.25	0.17	0.02	0.49	0.2	0.43	0.67	1.4	0.45	4.46
		OT4	3.29	1.9	1.6	0.2	0.2	0.7	0.25	0.18	1.25	0.1	0.2	1.01	2.9	0.7	5.49	4.2	4.5	5.49
		OT5	2.69	1.5	3.3	0.1	0.1	0.4	0.05	0.07	0.3	0.1	0.1	0.48	0.6	3.8	0.3	4.8	4.3	4.83
		OT6	1.57	1.4	1.5	0.2	0.2	0.1	0.06	0.06	0.14	0.1	0.1	0.17	0.3	2.4	0.58	2.5	2	2.34
		OT7	12.6	13	11.5	1.3	1.2	1.4	2.03	1.4	2.28	1.82	2.52	1.97	1.6	2.16	4.52	2.9	4.7	2.7
		OT8	1	0.2	0.6	0	0	0.1	0.04	0.05	0.54	0.1	0.5	0	0.3	0.2	0.4	0.5	0.8	0.66
		OT9	0.36	0.7	0.5	0.15	0.22	0.2	0.1	0.13	0.15	0.1	0.1	0.1	0.6	0.1	0.5	0.9	1	0.8
		OT10	0.17	0.15	0.2	0.1	0.1	0.1	0.04	0.05	0.36	0.04	0.02	0.4	0.1	0.16	0.35	0.2	0.17	0.73

## Sheet: Figure 4a
Figure 4a
		PGE	mi	sp
			2.41	2.4
			2.15	2.81
			1.72	2.19
		Indel	mi	sp
			4.28	34.98
			1.94	17.56
			2.65	11.71
		N/S	mi	sp
			1.77593	14.575
			0.902326	6.24911
			1.5407	5.34703

## Sheet: Figure 4b
Figure 4b
		PGE	mi	sp
			4.23	2.99
			2.57	5.38
			2.23	2.19
		Indel	mi	sp
			0.09	8.71
			0.07	4.7
			0.05	1.14
		N/S	mi	sp
			0.021277	2.91304
			0.027237	0.873606
			0.022422	0.520548

## Sheet: Figure 4c
Figure 4c
		PGE	mi	sp	he	ge
			15.17	10.01	9.26	1.64
			21.98	8.46	8.93	1.86
			19.44	13.99	10.85	1.22
		Indel	mi	sp	he	ge
			13.37	54.74	24.31	10.77
			14.24	27.41	24.43	10.19
			16.8	40.49	27.59	11.47
		N/S	mi	sp	he	ge
			0.881345	5.46853	2.62527	6.56707
			0.647862	3.23995	2.73572	5.47849
			0.864198	2.89421	2.54286	9.40164

[truncated: 30 more sheets: Figure 4d, Figure 5b, Figure 5c, Figure 6a, Figure 6b, Figure 6c, Figure 6d, Supp Figure 1b, Supp Figure 1c, Supp Figure 1d, Supp Figure 2c, Supp Figure 2d, Supp figure 3a, Supp figure 3b, Supp figure 3c, Supp figure 3d, Supp figure 3e, Supp figure 3f, Supp figure 4a, Supp figure 4b …]
